# Supplementary material for: Identification and Characterisation of Nontuberculous Mycobacteria in African Buffaloes (Syncerus caffer), South Africa
Source: Microorganisms. 2022 Sep 17;10(9):1861. doi: 10.3390/microorganisms10091861 (PMC9503067; doi:10.3390/microorganisms10091861)
Supplement: Supplementary file 1 [file microorganisms-10-01861-s001.zip]

Archive with 1 entries (1 files):
- microorganisms-1909542-supplementary.pdf
